# Supplementary material for: Identification of Functional Toxin/Immunity Genes Linked to Contact-Dependent Growth Inhibition (CDI) and Rearrangement Hotspot (Rhs) Systems
Source: PLoS Genet. 2011 Aug 4;7(8):e1002217. doi: 10.1371/journal.pgen.1002217 (PMC3150448; doi:10.1371/journal.pgen.1002217)
Supplement: Table S2 — Sequence identifiers for CdiA and Rhs proteins. The UniProt, GenBank and locus tag accession numbers are presented for each CdiA and Rhs protein discussed in the text. (XLS) [file pgen.1002217.s010.xls]

## Sheet: Sheet1
Locus tag, GenBank accession number, and UniProt ID for all CdiA and Rhs proteins discussed
Bacterial strain	CdiA or Rhs	Locus tag	GenBank	UniProt
Dickeya dadantii 3937	CdiA (I)	Dda3937_04704	ADM98580	E0SCQ6
Dickeya zeae Ech1591	CdiA	Dd1591_1913	ACT06763	C6CGV0
Edwardsiella ictaluri 93-146	CdiA	NT01EI_3057	YP_002934444	C5BAK2
Edwardsiella tarda EIB202	CdiA	ETAE_0820	ACY83665	D0ZDG0
Erwinia pyrifoliae DSM 12163	CdiA	EPYR_03134	CAY75514	D2T668
Escherichia coli 254 ser. O113:H21	CdiA		DQ673619	A1XT91
Escherichia coli A0 34/86	CdiA	eco1013	CAJ87528	Q1RPM1
Escherichia coli EC93	CdiA		AAZ57198	Q3YL96
Escherichia coli EC869	CdiA	ECH7EC869_5848	EDU89581	B3BM48
Escherichia coli UPEC536	CdiA	ECP_4580	ABG72516	Q0T963
Klebsiella variicola At-22	CdiA	Kvar_4478	ADC60352	D3RCW8
Moraxella catarrhalis McGHS1	CdiA		ABQ43332	A5JFL2
Neisseria menigitidis FAM18	CdiA	NMC0444	CAM09748	A1KSB8
Pectobacterium wasabiae WPP163	CdiA	Pecwa_0433	ACX86275	D0KFH4
Pectobacterium wasabiae WPP163	CdiA	Pecwa_2522	ACX88282	D0KF43
Photorhabdus asymbiotica ATCC 43949	CdiA	PAU_01485	CAR66715	B6VKN5
Photorhabdus asymbiotica ATCC 43949	CdiA	PAU_03306	CAR67723	B6VNJ3
Yersinia intermedia ATCC 29909	CdiA	yinte0001_24650	EEQ18289	C4T3V9
Yersinia pestis biovar Microtus str 91001	CdiA (II)	YP_2305	AAS62511	Q74T84
Yersinia pestis CO92	CdiA (I)	YP02940	CAL21118	Q0WE34
Yersinia pestis CO92	CdiA (II)
Yersinia pseudotuberculosis IP31758	CdiA (I)	YpsIP31758_1519	ABS48754	A7FGW9
Yersinia pseudotuberculosis IP31758	CdiA (II)	YPSIP31758_0510	ABS47163	A7FE25
Yersinia pseudotuberculosis PB1/+	CdiA (I)	YPTS_2621	ACC89581	B2K7W0
Yersinia pseudotuberculosis PB1/+	CdiA (II)	YPTS_3645	ACC90598	B2K3A8
Anaeromyxobacter sp. strain K	Rhs	AnaeK_3884	ACG75093	B4UEX6
Catenulispora acidiphila DSM 44928	Rhs	Caci_3519	ACU72425	C7QAC6
Desulfatibacillum alkenivorans AK-01	Rhs	Dalk_1487	ACL03187	B8FA91
Dickeya dadantii 3937	RhsA	Dda3937_01758	YP_003881623	E0SAK8
Dickeya dadantii 3937	RhsB	Dda3937_02773	ADM99131	E0SIS2
Dickeya dadantii 3937	RhsC	Dda3937_04312	YP_003882223	E0SGL7
Dickeya zeae 1591		Dd1591_2818	ACT07641	C6CNW6
Erwinia amylovora CFBP1430	Rhs	EAMY_2522	CBA21893	D4HY66
Halothiobacillus neapolitanus ATCC 23641	Rhs	Hneap_0941	ACX95783	D0KZB0
Micromonospora sp. ATCC 39149	Rhs	MCAG_02706	EEP72379	C4RGD8
Microscilla marina ATCC 23134	Rhs	M23134_01523	EAY29463	A1ZK10
Photorhabdus luminescens W14	Rhs		AAN64198	Q8GDM7
Pseudomonas entomophila L48	Rhs	PSEEN3992	CAK16692	Q1I6P2
Pseudomonas fluorescens Pf0-1	Rhs	Pfl01_2042	ABA73785	Q3KEM1
Pseudomonas fluorescens SBW25	Rhs	PFLU_1686	CAY47934	C3K5K6
Waddlia chondrophila ATCC VR-1470	Rhs	wcw_0174	ADI37549	D6YTT8
Waddlia chondrophila ATCC VR-1470	Rhs	wcw_1023	ADI38382	D6YW71
Yersinia pseudotuberculosis IP31758	Rhs	YpsIP31758_0698	ABS47035	A7FEL0
Yersinia pseudotuberculosis IP32953	Rhs	YPTB3282	CAH22520	Q666H6
Yersinia pseudotuberculosis YPIII	Rhs	YPK_0403	ACA66708	B1JJQ7
Yersinia pseudotuberculosis PB1/+	Rhs	YPTS_3419	ACC90372	B2K1J9
